# Supplementary material for: Crystal structures of BMPRII extracellular domain in binary and ternary receptor complexes with BMP10
Source: Nat Commun. 2022 May 3;13:2395. doi: 10.1038/s41467-022-30111-2 (PMC9064986; doi:10.1038/s41467-022-30111-2)
Supplement: Supplementary file 5 — source data [file 41467_2022_30111_MOESM5_ESM.xlsx]

## Sheet: Figure 8b&8d
Figure 8b
	PB10	WT-2x	WT-5x	Y67C-2x	Y67C-5x	G68D-2x	G68D-5x	G83E-2x	G83E-5x	S107P-2x	S107P-5x	N126S 2x	N126S 5x	G89A 2x	G89A 5x	Q92H 2x	Q92H 5x	E98K 2x	E98K 5x	∆GDP 2x	∆GDP 5x	∆F3 2x	∆F3 5x	∆F1 2x	∆F1 5x	G89E 2x	G89E 5x	G89W, 2x	G89W, 5x
Symbols in Figure 8b		****	****	$$	####			$$	####											$$	#					$$	###	$	#
multiplicity adjusted p values		<0.0001	<0.0001	0.0028	<0.0001	0.1468	0.0735	0.0029	<0.0001	0.9272	0.2204	0.9993	0.9993	0.2569	0.447	0.4751	0.9137	0.799	0.0946	0.0062	0.0429	0.0853	0.3636	0.5466	0.795	0.0014	0.0002	0.0171	0.0186
	1.09007	0.249327	0.120233	0.972999	0.906092	0.915092	0.796103	0.960825	0.826823
	0.909933
	0.954508	0.612738	0.400164	0.81889	0.68328	0.632362	0.531726	0.756085	0.808938
	1.04549
	1.0883	0.544401	0.446397							0.939098	0.901883	0.778822	0.439671
	0.911696
	1.01862	0.327657	0.268672							0.565212	0.542813	0.468747	0.264624
	0.981383
	1.00559	0.668225	0.456673											0.8579	0.658355	0.667402	0.480341	0.342783	0.150708
	0.994413
	1.05329	0.728486	0.56771											0.84282	0.654147	0.745681	0.616253	0.498834	0.063131
	0.946708
	0.999861	0.52108	0.470574																	1.03257	0.804214
	1.00014
	0.967287	0.488686	0.272406																	0.929095	0.830817
	1.03271
	0.944354	0.698462	0.549722					0.97135	0.949834
	1.05565
	0.967628	0.747184	0.59364	0.976922	0.958433
	1.03237
	1.05687	0.587627	0.431714																			0.797782	0.683099	0.810953	0.713915
	0.943129
	1.08322	0.330179	0.256555																			0.809659	0.385058	0.494372	0.241819
	0.916781
	1.02578	0.393339	0.375725	0.914089	0.942538	0.905205	0.786274	0.989976	0.926454					0.434976	0.243129											0.927287	0.743963
	1.01945
	0.954766
	1.01558	0.801261	0.512423							0.563113	0.518192	0.646011	0.460733			0.85087	0.542432	0.540547	0.334197
	0.984423
	1.0296	0.7527	0.579137																	0.850772	0.544429
	0.970399
	0.957987	0.703294	0.547599																			0.916647	0.812421	0.929788	0.745111			0.914105	0.767621
	1.04201
	1.01887	0.710761	0.521038																							1.12435	1.06513	0.893879	0.769278
	0.981129
	0.98924	0.687888	0.51921											0.932627	0.820738											0.903243	0.935514	0.900518	0.737331
Figure 8d
	BR2WT_1:0	WT 1:1	WT 1:5	WT 1:25	WT 1:125	Y67C	G68D	G83E	G89A	G89E	G89W	Q92H	E98K	S107P	N126S	∆GDP	∆F3	∆F1
Symbols in Figure 8d						####	####	####		####	##					#	###	##
multiplicity adjusted p values						<0.0001	<0.0001	<0.0001	0.0899	<0.0001	0.0016	0.9112	>0.9999	0.3374	0.4763	0.0102	0.0009	0.0049
	1	0.929397	0.890659	0.646361	0.494533	1.10278	0.935957	1.11965	0.558263	0.717901	0.626367	0.537644	0.436114	0.37457	0.604186	0.68666	0.732896	0.536707
	1	0.875093	0.701749	0.500822	0.302138	0.912026	0.981209	0.917663	0.52067	0.694397	0.619064	0.387598	0.358217	0.233686	0.430816	0.603519	0.60164	0.620772
	1	0.993674	0.833632	0.629942	0.342752	1.02662	0.940164	1.0008	0.634581	0.856714	0.754453	0.509706	0.452672	0.281969	0.51631	0.585151	0.70062	0.767661
	1	0.971985	0.907414	0.657841	0.432866
	1	0.998999	1.01341	0.684611	0.495497

## Sheet: Figure 9a-c
Figure 9a
	Y67C	G68D	G83E	G89A	G89E	G89W	Q92H	E98K	S107P	N126S	∆GDP	∆F3	∆F1	wt	Vector control
Data	-4513.03	23955.9	1211.9	1557436	419126	1105608	871093	2772203	1940239	101406	2518989	1633895	1982918	2202987	35460.4
	-183.178	24415.6	8906.08	1822442	399447	1444083	877827	2716651	2363219	142285	2707832	1854446	2067735	2169006	37296.8
	2375.19	30320.1	10901	1615333	499833	1859706	1169149	2436053	2273070	152534	2360150	1813816	2218936	2209070	35220.3
Statistical symbols in Figure 9a	####	####	####	##	####	####	####	#		####		#
multiplicity adjusted p values	<0.0001	<0.0001	<0.0001	0.0027	<0.0001	<0.0001	<0.0001	0.0136	>0.9999	<0.0001	0.1029	0.0205	0.9883
Figure 9b
	Y67C	G68D	G83E	G89A	G89E	G89W	Q92H	E98K	S107P	N126S	∆GDP	∆F3	∆F1	wt	Vector control
Data	3464.29	4416.67	3321.43	20949	9567.16	12799	17261.4	19904.4	22043.8	5713.57	20820.7	19710.4	18545	19137	6528.57
	3431.51	3955.13	3303.45	18524.3	7995.15	13104.7	18910.6	20071.4	21153	5561.11	21148.8	21475.3	17663.8	19921.5	5805.97
	3298.78	3764.23	4636.36	18212.1	8919.28	14742.7	15704.4	16640.8	24242.6	6224.36	22151.2	14462.6	19399	29469.2	5865.85
Statistical symbols in Figure 9a	####	####	####		####	###				####
multiplicity adjusted p values	<0.0001	<0.0001	<0.0001	0.283	<0.0001	0.0001	0.0274	0.1955	0.9997	<0.0001	0.9833	0.1361	0.134
Figure 9c
	CON	WT	Y67C	G68D	G83E	G89A	G89E	G89W	Q92H	E98K	S107P	N126S	∆GDP	∆F3	∆F1
Data	1	3.3491	1.93432	2.53295	2.1234	2.70276	1.50091	1.83048	3.83971	3.56125	2.54944	3.59934	2.76615	3.41988	2.52958
	1	5.23212	3.08085	2.51166	2.95966	3.89848	3.1625	3.77164	2.91425	3.34935	3.93385	3.8895	3.40949	3.72416	3.67246
	1	3.48311	1.79345	1.60494	2.0669	2.36756	1.91202	1.97609	1.77212	1.9295	2.49862	2.47071	2.23068	2.26468	2.12778
	1	4.63587	2.95735	1.77192	2.13701	3.41498	2.71313	3.46378	2.52602	3.44764	3.20445	4.03668	3.34912	3.10438	2.88814
	1	5.06832	2.61711	2.91502	2.90541	4.31172	3.51058	3.80296	2.94542	3.31429	3.14308	4.26032	3.69175	4.52237	3.69048
Statistical symbols in Figure 9a			##	#	##	##	###	###			#		#		##
multiplicity adjusted p values			0.003	0.0248	0.0086	0.0088	0.0003	0.0002	0.1902	0.1516	0.0147	0.2632	0.0169	0.1798	0.005

## Sheet: Supplementary Fig 12b
Supplementary Figure 12a
Supplementary Figure 12b
CON	WT	Y67C	G68D	G83E	G89A	G89E	G89W	Q92H	E98K	S107P	N126S	∆GDP	∆F3	∆F1
1	3.23661	3.73958	3.39286	3.67708	3.56101	4.28274	3.91816	4.0119	4.45685	4.25298	4.12946	3.48809	3.61309	3.57738
1	4.39617	3.55645	3.85736	3.95413	3.93901	3.87298	3.60383	3.45968	3.79839	3.84224	3.97127	4.20615	4.08064	3.97127
1	3.92075	3.4469	3.52941	3.61846	3.82108	3.63399	3.51797	3.58987	3.5482	3.66013	3.36683	3.79167	3.69444	3.56209
Uncropped gel for Supplementary Figure 12b
		Anti-FLAG antibody									Anti-FLAG antibody
		1:1000 dilution for primary, mouse anti-FLAG antibody (F1804, Sigma Aldrich)									1:1000 dilution for primary, mouse anti-FLAG antibody (F1804, Sigma Aldrich)
		1:2000 dilution for secondary, goat anti-mouse Immunoglobins-HRP conjugated (P0447, Dako)									1:2000 dilution for secondary, goat anti-mouse Immunoglobins-HRP conjugated (P0447, Dako)
